# Supplementary material for: Salmonella enterica frequency in backyard chickens in Vermont and biosecurity knowledge and practices of owners
Source: Front Vet Sci. 2022 Sep 22;9:979548. doi: 10.3389/fvets.2022.979548 (PMC9536149; doi:10.3389/fvets.2022.979548)
Supplement: Supplementary file 1 [file Table_1.xlsx]

## Sheet: Completed_surveys
Finished	Recorded Date	Do you have a backyard flock of chickens?	What ages of chickens do you have? Select all that apply.	What hatchery/supplier did you get your chicks from?	Do you sell eggs?	Who do you sell eggs to?	Do you have more than 30 chickens?	How many chickens do you have?	Where did you get your chickens from? - Selected Choice	Where did you get your chickens from? - Other - Text	What breed(s) are your chickens? Please include number of chickens from each breed in the text boxes - Selected Choice	What breed(s) are your chickens? Please include number of chickens from each breed in the text boxes - Barred Rock - Text	What breed(s) are your chickens? Please include number of chickens from each breed in the text boxes - Plymouth Rock - Text	What breed(s) are your chickens? Please include number of chickens from each breed in the text boxes - Ameraucauna - Text	What breed(s) are your chickens? Please include number of chickens from each breed in the text boxes - Rhode Island White - Text	What breed(s) are your chickens? Please include number of chickens from each breed in the text boxes - Rhode Island Red - Text	What breed(s) are your chickens? Please include number of chickens from each breed in the text boxes - Banty - Text	What breed(s) are your chickens? Please include number of chickens from each breed in the text boxes - Cochin - Text	What breed(s) are your chickens? Please include number of chickens from each breed in the text boxes - Orpinton (any color) - Text	What breed(s) are your chickens? Please include number of chickens from each breed in the text boxes - Leghorn - Text	What breed(s) are your chickens? Please include number of chickens from each breed in the text boxes - Wyandotte - Text	What breed(s) are your chickens? Please include number of chickens from each breed in the text boxes - Australorp - Text	What breed(s) are your chickens? Please include number of chickens from each breed in the text boxes - Sussex - Text	What breed(s) are your chickens? Please include number of chickens from each breed in the text boxes - Brahma - Text	What breed(s) are your chickens? Please include number of chickens from each breed in the text boxes - Golden Comet/other hybrid (specify) - Text	What breed(s) are your chickens? Please include number of chickens from each breed in the text boxes - Pekin - Text	What breed(s) are your chickens? Please include number of chickens from each breed in the text boxes - Other breed (specify) - Text	How are your chickens housed? - Selected Choice	How are your chickens housed? - Other (specify) - Text	What are your chicken's primary food source(s)? check all that apply - Selected Choice	What are your chicken's primary food source(s)? check all that apply - Other (specify) - Text	Do you have other animals? - Selected Choice	Do you have other animals? - other poultry (specify) - Text	Do you have other animals? - Other animals (specify) - Text	Do your chickens potentially have contact with wildlife?	How do you treat your chickens if they are sick? - Selected Choice	How do you treat your chickens if they are sick? - Other - Text	How do you typically handle eggs from your backyard chickens?	Describe your rationale for not washing or refrigerating the eggs from your backyard flock	What habits do you follow when handling your chickens or their eggs? (check all that apply) - Selected Choice	What habits do you follow when handling your chickens or their eggs? (check all that apply) - Other (describe) - Text	BLANK	What are your primary reasons for keeping chickens? (drag into order) - Homegrown eggs are healthier	What are your primary reasons for keeping chickens? (drag into order) - Homegrown eggs are tastier	What are your primary reasons for keeping chickens? (drag into order) - Homegrown eggs are more sustainable	What are your primary reasons for keeping chickens? (drag into order) - Good learning experience for children	What are your primary reasons for keeping chickens? (drag into order) - Pets/companionship	What are your primary reasons for keeping chickens? (drag into order) - Other (explain)	What are your primary reasons for keeping chickens? (drag into order) - Other (explain) - Text
		Chickens?	Age of chicken?	Hatchery (chicks)	Sell eggs?	Sell eggs where?	>30 birds	# birds	Source chickens?	Source chickens (other)																		Housing	Housing other	Feed source	Feed source (other)	Other animals	other poultry	other animals (other)	Wildlife contact	Treatment	Treatment (other)	Egg handling	egg handling (rationale)										Reasons other
TRUE	2019-04-30 18:57:00	Yes					No	11	Friend/acquaintance		Barred Rock,Orpinton (any color),Wyandotte,Other breed (specify)																	Penned (fixed area)		Commercial feed,Table scraps/food scraps		horses,dogs			Might or might not	Other	Not an issue yet	Don't wash, but refrigerate		Wash your hands after handling chickens,Avoid kissing birds,Avoid snuggling birds			3	4	6	1	2	5
TRUE	2019-05-12 06:18:00	Yes					No	10	Commercial hatchery		Ameraucauna,Orpinton (any color),Sussex,Other breed (specify)			4					Buff Orpington (1)				Speckled Sussex (2)				Barred Plymouth Rock (2) and Sexlink (1)	Other (specify)	They are free range for 3 months of the year (early spring and late fall). For the other 9 months they are in a penned area.	Forage,Commercial feed,Table scraps/food scraps		dogs			Might or might not	Put bird down		Don't wash, but refrigerate		Avoid kissing birds,Avoid snuggling birds,Keep children from snuggling birds,Keep children from interacting with chickens			5	3	2	4	6	1	It can't get any more local than that, and it saves money.
TRUE	2019-05-18 14:07:00	Yes					No	6	Other	2 from a neighbor, 4 from the feed store	Orpinton (any color),Wyandotte,Australorp,Other breed (specify)								2		1	1					1 Marans, 1 Arucana	Other (specify)	We do let them roam free in the late afternoons/early evenings and in the winter	Forage,Commercial feed,Table scraps/food scraps		cats,dogs			Might or might not	Other	We havenâ€™t had to treat our chickens yet	Don't wash, don't refrigerate	The natural coating produced by the chickens protects the egg from spoiling. Washing them would remove the coating at which point they would need to be refrigerated	Wash your hands after handling chickens,Wash hands after handling eggs ONLY if eggs were dirty,Change shoes after walking around chicken area,Wear a mask when cleaning the chicken coop,Avoid kissing birds,Avoid snuggling birds,Keep children from snuggling birds			5	1	4	2	3	6
TRUE	2019-05-24 09:57:00	Yes					No	14	Hatched from hens in own flock		Ameraucauna,Rhode Island Red,Orpinton (any color),Leghorn,Wyandotte,Golden Comet/other hybrid (specify),Other breed (specify)			2		2			2	3	1				Black Star/ Black Sexlink - 2		Blue Andalusian - 2 (also 4 ducks - 2 Pekin, 1 cayuga & 1 rouen)	Free range		Forage,Table scraps/food scraps,Other (specify)	(we only feed organic grain in winter)	goats,cats,dogs,other poultry (specify)	4 ducks		Probably yes	Other	Home remedies & Natural Remedies	Don't wash, don't refrigerate	We go through them fast enough, and they store great in our cold storage for as long as we need them to, so long as they are unwashed. We do wash immediately before using.	Wash your hands after handling chickens,Wash your hands after handling eggs,Change shoes after walking around chicken area,Wear a mask when cleaning the chicken coop			1	2	4	5	6	3	Homegrown eggs come from happy, healthy chickens
TRUE	2019-06-03 18:49:00	Yes					No	7	Other	Mix of commercial and friend.	Barred Rock,Ameraucauna,Rhode Island Red	2		2		3												Penned (fixed area)		Commercial feed		no other animals			Probably yes	Put bird down		Don't wash, don't refrigerate	We wash before eating, not storage on counter.	Wash your hands after handling chickens,Wash your hands after handling eggs,Change shoes after walking around chicken area,Avoid kissing birds,Avoid snuggling birds			2	1	3	4	5	6
TRUE	2019-06-06 09:11:00	Yes					No	6	Commercial hatchery		Other breed (specify)																2 NH Reds and 4 ISA Reds	Penned (fixed area)		Forage,Commercial feed,Table scraps/food scraps		dogs			Definitely yes	Other	Never had a sick chicken or died before we could determine a treatment plan	Wash, refrigerate	I do wash and refrigerate them.	Wash your hands after handling chickens,Wash your hands after handling eggs,Change shoes after walking around chicken area,Avoid kissing birds,Avoid snuggling birds			2	4	5	3	6	1	Animal welfare-better life for chickens is our primary reason-not sure if it is more sustainable
TRUE	2019-06-06 09:15:00	Yes					No	8 hens, 1 rooster, 6 baby chicks	Other	Commerical hatchery, fairs, hatched from own flock - all of these	Barred Rock,Ameraucauna,Rhode Island Red,Orpinton (any color),Wyandotte,Other breed (specify)	2		1		3			1		1						3 sexlink, rest unknown	Free range		Forage,Commercial feed,Table scraps/food scraps		cats			Definitely yes	Other	* if really sick	Don't wash, don't refrigerate	i wipe them off with a wet cloth. I don't want to get them wet and then have to refrigerate them. They are usually clean. If one is really dirty, i will wash it.	Wash your hands after handling chickens,Wash your hands after handling eggs,Change shoes after walking around chicken area,Avoid kissing birds			4	5	2	1	3	6
TRUE	2019-06-06 09:29:00	Yes					No	12	Commercial hatchery		Barred Rock,Orpinton (any color),Australorp,Other breed (specify)																Black sex link	Penned (fixed area)		Forage,Commercial feed,Table scraps/food scraps		dogs			Might or might not	Put bird down		Don't wash, but refrigerate		Wash your hands after handling chickens,Change shoes after walking around chicken area,Avoid kissing birds,Avoid snuggling birds,Keep children from snuggling birds			3	1	4	2	5	6
TRUE	2019-06-06 10:32:00	Yes					No	4	Commercial hatchery		Rhode Island Red,Other breed (specify)																Black sex link	Other (specify)	Penned with some free range time	Commercial feed		dogs			Probably not	Antibiotics/veterinary-prescribed medicines		Wash, don't refrigerate		Wash your hands after handling chickens,Wash your hands after handling eggs			1	3	4	5	2	6
TRUE	2019-06-06 10:53:00	Yes					No	8	Other	Retail farm store which I'm sure came from commercial hatchery	Barred Rock,Ameraucauna,Rhode Island Red,Wyandotte,Brahma,Other breed (specify)	2		2		1					1			1			Can't remember	Other (specify)	Mainly penned but seasonally has access to various backyard spaces using flex net fencing	Commercial feed		dogs,Other animals (specify)		Neighbor cats roam through our backyard	Might or might not	Other	Never have had to. Some have died but had shown no signs of being sick	Wash, refrigerate	I don't do this as in my previous answer.	Wash your hands after handling chickens,Wash your hands after handling eggs,Avoid kissing birds,Avoid snuggling birds,Keep children from snuggling birds			3	2	6	5	4	1	Fun hobby. Relaxing to watch birds at the end of a long day.
TRUE	2019-06-06 19:23:00	Yes					No	9	Commercial hatchery		Rhode Island Red,Banty,Other breed (specify)					6	2										Rooster (unknown)	Other (specify)	partly penned and partly free ranged	Forage,Commercial feed,Table scraps/food scraps		cats,dogs,Other animals (specify)		bees	Probably yes	Home remedies not specifically "natural"		Don't wash, but refrigerate		Wash hands after handling eggs ONLY if eggs were dirty,Avoid kissing birds,Avoid snuggling birds			1	2	3	4	5	6	Love that we can recycle a lot of our food waste by having our chickens eat it and then produce eggs for us to eat
TRUE	2019-06-07 11:19:00	Yes					No	10	Commercial hatchery		Barred Rock,Rhode Island Red,Wyandotte,Golden Comet/other hybrid (specify)	3				3					3							Other (specify)	They have a large pen which rotates field sections every month and a mobile coop	Forage,Commercial feed		dogs,Other animals (specify)		rabbits	Might or might not	Other	have not yet had sick birds. I have treated them for frostbitten combs	Wash, don't refrigerate		Wash your hands after handling chickens,Wash hands after handling eggs ONLY if eggs were dirty,Avoid kissing birds,Avoid snuggling birds			3	4	1	2	5	6
TRUE	2019-06-10 14:49:00	Yes					No	8	Hatched from hens in own flock		Other breed (specify)																Mixture of polish, silkie and other chickens	Penned (fixed area)		Commercial feed,Table scraps/food scraps		cats,dogs			Might or might not	Antibiotics/veterinary-prescribed medicines		Don't wash, but refrigerate		Wash your hands after handling chickens,Wash your hands after handling eggs,Change shoes after walking around chicken area,Avoid kissing birds			5	3	4	1	2	6
TRUE	2019-06-10 21:11:00	Yes					No	2	Friend/acquaintance		Barred Rock,Ameraucauna	mixed breed		mixed breed														Penned (fixed area)		Commercial feed		cats			Probably yes	Antibiotics/veterinary-prescribed medicines		Don't wash, but refrigerate		Wash your hands after handling chickens,Wash your hands after handling eggs,Change shoes after walking around chicken area,Avoid kissing birds,Avoid snuggling birds,Keep children from snuggling birds,Keep children from interacting with chickens			1	2	3	5	4	6
TRUE	2019-06-11 11:23:00	Yes					No	15	Other	The 14 hens were purchased at Guy's Farm and Yard in Williston which received them from a commercial hatchery. We "adopted" the rooster from the humane society - he was found on the streets and brought there by animal control.	Orpinton (any color),Leghorn,Golden Comet/other hybrid (specify),Other breed (specify)								2	1 (rooster)					7		Aracaunas (3) and Dominiques (2)	Penned in moving area (e.g., mobile chicken unit)		Forage,Commercial feed,Table scraps/food scraps,Other (specify)	Mostly commercial feed, especially in winter	goats,cats,dogs,Other animals (specify)		llama	Might or might not	Antibiotics/veterinary-prescribed medicines		Don't wash, but refrigerate		Wash your hands after handling chickens,Wash your hands after handling eggs,Change shoes after walking around chicken area,Avoid kissing birds,Avoid snuggling birds,Keep children from snuggling birds			6	5	4	3	1	2	Concern about animal welfare on commercial farms
TRUE	2019-06-14 08:23:00	Yes					No	7	Commercial hatchery		Orpinton (any color)																	Penned (fixed area)		Commercial feed,Table scraps/food scraps,Other (specify)	Primary leafy greens, some breads/pasta, fruits and vegetables	cats			Might or might not	Antibiotics/veterinary-prescribed medicines		Wash, refrigerate	I always wash my eggs before they go into refrigerator or are eaten.	Wash your hands after handling chickens,Wash your hands after handling eggs,Avoid kissing birds			4	3	1	2	5	6
TRUE	2019-06-14 18:40:00	Yes					No	10	Commercial hatchery		Rhode Island Red,Leghorn,Wyandotte					5				1	4							Free range		Forage,Commercial feed,Table scraps/food scraps,Other (specify)	Organic commercial feed	cats,dogs			Definitely yes	Other	NA	Wash, refrigerate	Keep longer	Wash hands after handling eggs ONLY if eggs were dirty,Avoid kissing birds,Avoid snuggling birds			1	2	3	4	5	6
TRUE	2019-06-19 13:50:00	Yes					No	10	Commercial hatchery		Banty						10											Free range		Forage,Commercial feed,Other (specify)	Poultry Ad-Pack (Crystal Creek, Spooner, WI)	horses,sheep,goats,dogs,no other animals			Definitely yes	natural remedies (herbs, essential oils)		Wash, refrigerate	N/A	Wash your hands after handling chickens,Wash your hands after handling eggs,Avoid kissing birds,Avoid snuggling birds			1	4	3	5	2	6
TRUE	2019-06-20 16:10:00	Yes					No	4	Commercial hatchery		Leghorn,Other breed (specify)									1							Isa - 2; 1 unknown	Free range		Forage,Commercial feed		no other animals			Probably yes	natural remedies (herbs, essential oils)		Don't wash, but refrigerate		Wash your hands after handling chickens,Wash your hands after handling eggs,Avoid kissing birds,Avoid snuggling birds,Keep children from snuggling birds			4	2	1	3	5	6
TRUE	2019-06-21 12:08:00	Yes					No	4	Friend/acquaintance		Orpinton (any color)								Buff									Penned (fixed area)		Commercial feed,Table scraps/food scraps		no other animals			Probably not	Other	So far they have not been sick, but I would be inclined to use natural remedies	Wash, refrigerate	We started refrigerating in the winter, when we collected eggs that were very cold - we didn't want to then keep them on a warm countertop in our kitchen. If eggs look dirty, we rinse them off. Otherwise, they go directly in to our fridge.	Wash your hands after handling chickens,Wash hands after handling eggs ONLY if eggs were dirty,Avoid kissing birds			3	4	2	1	5	6
TRUE	2019-07-02 19:36:00	Yes					No	eight	Other	private seller	Orpinton (any color),Other breed (specify)								2								mixed breed and 4 araucanas	Other (specify)	coop and released daily into outdoor fenced area	Commercial feed,Other (specify)	Green Mtn organic cracked corn and coarse mash	no other animals			Definitely yes	Other	don't really notice obvious sickness	Don't wash, but refrigerate		Wash hands after handling eggs ONLY if eggs were dirty,Avoid kissing birds,Avoid snuggling birds			3	1	2	4	5	6
TRUE	2019-07-30 07:20:00	Yes					No	7	Commercial hatchery		Ameraucauna,Rhode Island Red,Wyandotte			1		3					3							Penned (fixed area)		Commercial feed,Table scraps/food scraps		cats,dogs			Probably not	Put bird down		Don't wash, but refrigerate		Wash your hands after handling chickens,Wash hands after handling eggs ONLY if eggs were dirty,Change shoes after walking around chicken area,Avoid kissing birds,Avoid snuggling birds,Keep children from snuggling birds,Keep children from interacting with chickens			2	1	3	5	4	6
TRUE	2019-08-29 14:01:00	Yes					No	10	Other	Champlain Valley Fair and Guys Farm and Garden	Barred Rock,Plymouth Rock,Ameraucauna,Cochin,Other breed (specify)																Not sure	Penned (fixed area)		Commercial feed,Table scraps/food scraps		cats,dogs			Might or might not	Other	They have not been sick to my knowledge	Wash, refrigerate	We wash and refrigerate, based on literature that we have read	Wash your hands after handling chickens,Wash your hands after handling eggs,Change shoes after walking around chicken area,Avoid kissing birds			3	4	5	1	2	6
TRUE	2019-08-30 05:57:00	Yes					No	5	Commercial hatchery		Rhode Island Red,Orpinton (any color),Other breed (specify)								Buff								Auraucana	Penned (fixed area)		Forage,Commercial feed,Table scraps/food scraps		cats,dogs			Definitely yes	Other	No treatment	Don't wash, but refrigerate		Wash your hands after handling chickens,Wash your hands after handling eggs,Change shoes after walking around chicken area,Wear a mask when cleaning the chicken coop,Avoid kissing birds,Avoid snuggling birds,Keep children from snuggling birds,Other (describe)	wear garden gloves when feeding chickens, handling eggs, and cleaning coop		4	3	2	5	6	1	lower carbon footprint
TRUE	2019-09-03 08:52:00	Yes					No	4	Other	Family farm with heritage breeds, in Maine	Ameraucauna,Orpinton (any color),Australorp,Brahma			1					1			1		1				Other (specify)	Penned, but move poultry fencing every now and then, but hen house moved only once or twice a year.	Forage,Other (specify)	Organic layer pellets; Dried Mealworms	dogs			Definitely yes	Other	Not had this issue- 2 Wyandotts died young, 4 hens taken by fox	Don't wash, don't refrigerate	They keep better; semi-permeable shell; washing can drive bacteria into egg; layer boxes are kept clean, eggs are thus clean and collected every day	Wash your hands after handling chickens,Wash your hands after handling eggs,Wear a mask when cleaning the chicken coop,Avoid kissing birds,Other (describe)	Keep hen house clean; change bedding regularly; fresh water for hens regularly; pay attention!		2	3	4	5	6	1	most eggs make me feel sick to eat, so I feed and manage my own
TRUE	2019-09-03 13:51:00	Yes					No	3	Friend/acquaintance		Ameraucauna,Rhode Island White,Cochin																	Penned (fixed area)		Commercial feed		cats,Other animals (specify)		Hedgehog ðŸ¦”	Definitely yes	natural remedies (herbs, essential oils)		Don't wash, don't refrigerate	If not washed, eggs last forever at room temperature	Wash your hands after handling chickens,Wash your hands after handling eggs,Change shoes after walking around chicken area			2	3	4	5	1	6
TRUE	2019-09-04 06:46:00	Yes					No	13	Other	Most are from chicks sold at commercial hatcheries, but we blended flocks when we "rescued" from friends who had to surrender theirs!	Barred Rock,Ameraucauna,Rhode Island Red,Orpinton (any color)																	Penned in moving area (e.g., mobile chicken unit)		Forage,Commercial feed		dogs			Definitely yes	Put bird down		Wash, don't refrigerate		Wash your hands after handling chickens,Wash your hands after handling eggs,Change shoes after walking around chicken area,Avoid kissing birds			1	2	4	3	5	6
TRUE	2019-09-04 12:12:00	Yes					No	4	Other	Rent The Chicken (2 hens) and purchased 2 pullets (now hens) at a Chicken Swap	Ameraucauna,Rhode Island Red,Golden Comet/other hybrid (specify),Other breed (specify)			1		1									1		Dominique (1)	Other (specify)	Penned in mobile chicken unit at night, free range in fenced-in back yard during the day	Forage,Commercial feed,Table scraps/food scraps,Other (specify)	Fruit, mealworms, etc. as treats	dogs,Other animals (specify)		2 parakeets	Probably not	Other	Only got them in May and June, they have not been sick	Don't wash, but refrigerate		Wash your hands after handling chickens,Wash your hands after handling eggs,Change shoes after walking around chicken area,Avoid kissing birds,Avoid snuggling birds,Keep children from snuggling birds			2	3	4	5	1	6
TRUE	2019-09-04 14:29:00	Yes					No	13	Commercial hatchery		Barred Rock,Orpinton (any color)	6							7									Penned (fixed area)		Commercial feed,Table scraps/food scraps		horses,cats,dogs			Probably yes	Home remedies not specifically "natural"		Wash, refrigerate	we do wash and refrigerate, not sure why this question populated	Wash your hands after handling chickens,Wash your hands after handling eggs,Avoid kissing birds,Avoid snuggling birds,Keep children from snuggling birds			2	1	5	6	4	3	We have the room and chickens are funny.
TRUE	2020-02-03 07:45:00	Yes	Adult chickens,Hatchlings	222	Yes	A business (store/restaurant/grocery)
TRUE	2020-02-03 07:45:00	Yes	Adult chickens		Yes	At a farmer's market
TRUE	2020-02-10 13:22:00	Yes	Adult chickens		No		No	12	Commercial hatchery		Ameraucauna,Cochin,Other breed (specify)																Easter Eggers	Free range		Forage,Commercial feed,Table scraps/food scraps		cats,dogs			Probably yes	Other	Havenâ€™t had to yet!	Wash, don't refrigerate		Wash your hands after handling chickens,Wash hands after handling eggs ONLY if eggs were dirty,Change shoes after walking around chicken area,Avoid kissing birds,Avoid snuggling birds			4	3	2	5	1	6
TRUE	2020-02-16 15:13:00	Yes	Adult chickens,Hatchlings	Meyer hatchery	No		No	10	Commercial hatchery		Brahma,Other breed (specify)													1			Easter egger, etc	Other (specify)	Mix of penned and free range	Forage,Commercial feed,Table scraps/food scraps		dogs			Probably not	Other	Have not yet had sick chickens	Don't wash, but refrigerate	Never occurred to me to wash the eggs.	Wash your hands after handling chickens,Change shoes after walking around chicken area,Avoid kissing birds			3	2	1	4	5	6
TRUE	2020-02-25 12:38:00	Yes	Adult chickens		Yes	Friends,Family	Yes	75	Commercial hatchery		Barred Rock,Rhode Island Red,Banty,Cochin,Orpinton (any color),Wyandotte,Australorp,Sussex,Golden Comet/other hybrid (specify),Other breed (specify)																Bresse, cayuga, khaki campbell, mille fleur dâ€™Uccle,	Other (specify)	Free range with netting	Forage,Commercial feed		horses,goats,cats,dogs			Probably yes	Antibiotics/veterinary-prescribed medicines		Don't wash, but refrigerate	Only wash if soiled otherwise keep bloom intact.	Wash your hands after handling chickens,Wash your hands after handling eggs,Change shoes after walking around chicken area,Wear a mask when cleaning the chicken coop,Avoid kissing birds,Avoid snuggling birds,Keep children from snuggling birds			3	2	4	5	1	6
TRUE	2020-07-21 19:31:00	Yes	Hatchlings	Tractor Supply Co. (Montpelier)	No		No	5	Other	Tractor Supply Co. (Montpelier)	Orpinton (any color)																	Other (specify)	Currently indoors with daily outings, will move to penned area soon	Forage,Commercial feed		cats,dogs			Definitely not	Antibiotics/veterinary-prescribed medicines		Don't wash, don't refrigerate	We do not wash at first to retain the bloom, but wash before using	Wash your hands after handling chickens,Wash hands after handling eggs ONLY if eggs were dirty,Avoid kissing birds,Keep children from snuggling birds,Keep children from interacting with chickens,Other (describe)	Wash shoes if dirty from chicken area		5	2	3	6	4	1	Homegrown eggs are more humane
TRUE	2020-10-27 17:11:00	Yes	Adult chickens		Yes	A business (store/restaurant/grocery),Friends	Yes	31	Other	Both from neighbors/ hatch my own	Barred Rock,Ameraucauna,Rhode Island Red,Orpinton (any color),Wyandotte,Australorp,Brahma,Other breed (specify)	5		2		10			1		1	2		6			Hybrids, mostly with Austrolop or RI Red parentage	Penned (fixed area)		Forage,Commercial feed,Table scraps/food scraps		goats,cats			Definitely yes	Put bird down		Wash, refrigerate	I do wash & refrigerate	Wash your hands after handling chickens,Wash your hands after handling eggs,Wear a mask when cleaning the chicken coop,Avoid kissing birds,Avoid snuggling birds,Keep children from snuggling birds,Other (describe)	People kiss chickens??		3	2	6	4	5	1	Guarantee high quality of life for animal
																																			Do your chickens potentially have contact with wildlife?	How do you treat your chickens if they are sick? - Selected Choice	How do you treat your chickens if they are sick? - Other - Text	How do you typically handle eggs from your backyard chickens?	Describe your rationale for not washing or refrigerating the eggs from your backyard flock	What habits do you follow when handling your chickens or their eggs? (check all that apply) - Selected Choice	What habits do you follow when handling your chickens or their eggs? (check all that apply) - Other (describe) - Text	How often do you have children interacting with your flock? - How often do children interact with your flock?	What are your primary reasons for keeping chickens? List top 3 reasons. (ex. pets, pest control, eggs taste better, ect)
TRUE	2021-05-28 13:21:34	Yes	Older than 15 weeks		No		No	8	Commercial hatchery		Ameraucauna,Orpinton (any color),Wyandotte			1					5		2							Penned (fixed area)		Commercial feed		no other animals			Probably yes	Other	Don't know yet	Wash, refrigerate		Wash your hands after handling chickens,Avoid kissing birds			Raise our own food, eggs taste better, food independence
TRUE	2021-06-18 09:15:06	Yes	Older than 15 weeks		No		No	11	Other		Rhode Island Red,Orpinton (any color),Australorp																	Free range		Forage,Commercial feed,Table scraps/food scraps		dogs			Definitely yes	natural remedies (herbs, essential oils)		Don't wash, don't refrigerate	Iâ€™ve been told they keep longer, and I use and or give away frequently. I do occasionally refrigerate them	Wash your hands after handling chickens,Wash your hands after handling eggs,Wear a mask when cleaning the chicken coop,Avoid kissing birds,Avoid snuggling birds		Rarely	Theyâ€™re magical, delicious eggs and entertainment!
TRUE	2021-06-23 07:39:00	Yes	Older than 15 weeks,Newborn-3.5 weeks	Morrisons Feed in St Johnsbury, (1- year Old hens), and McMurry's (1 week old chicks)	No		No	11	Commercial hatchery		Plymouth Rock,Ameraucauna,Orpinton (any color),Wyandotte,Other breed (specify)		1	3					1		1 red laced blue, 1 colombian						3 Isa Brown, 1 kukamaran (?),	Other (specify)	fixed pen with occasional free ranging	Forage,Commercial feed,Table scraps/food scraps		cats,dogs,Other animals (specify)		french angora rabbit	Definitely yes	Other	TLC and anti bacterial ointment	Don't wash, don't refrigerate	don't need to, and they stay fresher longer	Wash your hands after handling chickens,Wash hands after handling eggs ONLY if eggs were dirty,Change shoes after walking around chicken area		Always	fresh eggs, daughter's project
TRUE	2021-07-15 15:21:59	Yes	Older than 15 weeks,4-15 weeks		No		No	14	Other	Most are from a commercial hatchery. One is hatched from chickens in our neighbor's flock	Barred Rock,Ameraucauna,Orpinton (any color),Australorp,Other breed (specify)	1		5					1			5					1 black sex-linked and 1 mixed ameraucana/rhode island red	Penned (fixed area)		Commercial feed,Table scraps/food scraps		dogs			Definitely yes	Other	it depends on what type of sickness and how much they are visibly suffering. i have put chickens down that i knew wouldn't survive. i have isolated chickens that had a chance of getting better.	Wash, refrigerate		Wash your hands after handling chickens,Wash your hands after handling eggs,Change shoes after walking around chicken area,Avoid kissing birds		Always	Eggs Eggs Eggs.
TRUE	2021-07-16 07:14:52	Yes	Older than 15 weeks		No		No	4	Commercial hatchery		Orpinton (any color)																	Penned (fixed area)		Commercial feed,Table scraps/food scraps		cats			Probably not	natural remedies (herbs, essential oils)		Don't wash, don't refrigerate	The information I found pointed toward this technique and suggested that washing them takes away the protective coating that makes them stay fresher longer if kept out of the fridge.	Wash hands after handling eggs ONLY if eggs were dirty,Avoid kissing birds		Often	Eggs, pest control, fun!
TRUE	2021-07-17 19:27:43	Yes	Older than 15 weeks		No		No	16	Commercial hatchery		Barred Rock,Ameraucauna,Rhode Island Red,Australorp,Other breed (specify)	3		4		3											Mixrd	Penned (fixed area)		Commercial feed		dogs			Probably yes	Home remedies not specifically "natural"		Don't wash, don't refrigerate	We eat them quickly enough and have heard they donâ€™t need to be refrigerated until up to a week goes by	Wash your hands after handling chickens,Wash your hands after handling eggs,Change shoes after walking around chicken area,Wear a mask when cleaning the chicken coop,Avoid kissing birds,Avoid snuggling birds,Keep children from snuggling birds		Often	Eggs, bugs, theyâ€™re pleasant to have around.
TRUE	2021-07-18 12:08:45	Yes	Older than 15 weeks		No		No	9	Other	Guys Farm and Yard	Ameraucauna,Orpinton (any color),Wyandotte			3					3		3							Penned (fixed area)		Commercial feed,Table scraps/food scraps		cats,dogs,Other animals (specify)		Fish	Might or might not	Antibiotics/veterinary-prescribed medicines		Wash, refrigerate		Wash your hands after handling chickens,Wash your hands after handling eggs,Avoid kissing birds,Avoid snuggling birds,Keep children from snuggling birds		Often	Pets, eggs, homesteading
TRUE	2021-07-20 16:06:13	Yes	Older than 15 weeks		No		No	3	Friend/acquaintance		Barred Rock,Other breed (specify)	2															black sex link	Other (specify)	penned most of day but free range a few hours	Forage,Commercial feed,Table scraps/food scraps		dogs			Probably not	Other	have not yet needed to	Don't wash, but refrigerate	only wash if visibly dirty	Wash your hands after handling chickens,Wash your hands after handling eggs,Avoid kissing birds		Often	eggs, pets,
TRUE	2021-07-20 16:25:15	Yes	Older than 15 weeks		No		No	6	Commercial hatchery		Barred Rock,Plymouth Rock,Ameraucauna,Wyandotte,Other breed (specify)																barnevelder	Free range		Forage,Commercial feed,Table scraps/food scraps		no other animals			Might or might not	natural remedies (herbs, essential oils)		Don't wash, don't refrigerate	Donâ€™t think we need to!	Wash hands after handling eggs ONLY if eggs were dirty,Change shoes after walking around chicken area,Avoid kissing birds		Often	quality eggs, fun, sustainabikity
[truncated: 16 more columns]
