# Supplementary material for: Salmonella enterica frequency in backyard chickens in Vermont and biosecurity knowledge and practices of owners
Source: Front Vet Sci. 2022 Sep 22;9:979548. doi: 10.3389/fvets.2022.979548 (PMC9536149; doi:10.3389/fvets.2022.979548)
Supplement: Supplementary file 3 [file Table_3.xlsx]

## Sheet: Sheet1
What habits do you follow when handling your chickens or their eggs? (Select any that apply) - Selected Choice Wash hands after handling chickens
Select the option that best describes the neighborhood where you have chickens.			Frequency	Valid Percent
Rural countryside	Valid	Wash hands after handling chickens	242	0.796053
	Missing	System	62
	Total		304
Suburban village or housing development	Valid	Wash hands after handling chickens	29	0.828571
	Missing	System	6
	Total		35
Urban city or town	Valid	Wash hands after handling chickens	22	0.709677
	Missing	System	9
	Total		31
What habits do you follow when handling your chickens or their eggs? (Select any that apply) - Selected Choice Wash hands after handling eggs
Select the option that best describes the neighborhood where you have chickens.			Frequency	Valid Percent
Rural countryside	Valid	Wash hands after handling eggs	213	0.700658
	Missing	System	91
	Total		304
Suburban village or housing development	Valid	Wash hands after handling eggs	26	0.742857
	Missing	System	9
	Total		35
Urban city or town	Valid	Wash hands after handling eggs	24	0.774194
	Missing	System	7
	Total		31
What habits do you follow when handling your chickens or their eggs? (Select any that apply) - Selected Choice Wash hands after handling dirty eggs
Select the option that best describes the neighborhood where you have chickens.			Frequency	Valid Percent
Rural countryside	Valid	Wash hands after handling dirty eggs	239	0.786184
	Missing	System	65
	Total		304
Suburban village or housing development	Valid	Wash hands after handling dirty eggs	29	0.828571
	Missing	System	6
	Total		35
Urban city or town	Valid	Wash hands after handling dirty eggs	22	0.709677
	Missing	System	9
	Total		31
What habits do you follow when handling your chickens or their eggs? (Select any that apply) - Selected Choice Change shoes after walking in chicken area
Select the option that best describes the neighborhood where you have chickens.			Frequency	Valid Percent
Rural countryside	Valid	Change shoes after walking in chicken area	126	0.414474
	Missing	System	178
	Total		304
Suburban village or housing development	Valid	Change shoes after walking in chicken area	20	0.571429
	Missing	System	15
	Total		35
Urban city or town	Valid	Change shoes after walking in chicken area	14	0.451613
	Missing	System	17
	Total		31
What habits do you follow when handling your chickens or their eggs? (Select any that apply) - Selected Choice Wear gloves when handling chickens/eggs
Select the option that best describes the neighborhood where you have chickens.			Frequency	Valid Percent
Rural countryside	Valid	Wear gloves when handling chickens/eggs	24	0.0789474
	Missing	System	280
	Total		304
Suburban village or housing development	Valid	Wear gloves when handling chickens/eggs	4	0.114286
	Missing	System	31
	Total		35
Urban city or town	Valid	Wear gloves when handling chickens/eggs	4	0.129032
	Missing	System	27
	Total		31
What habits do you follow when handling your chickens or their eggs? (Select any that apply) - Selected Choice Wear a mask when cleaning the chicken coop
Select the option that best describes the neighborhood where you have chickens.			Frequency	Valid Percent
Rural countryside	Valid	Wear a mask when cleaning the chicken coop	100	0.328947
	Missing	System	204
	Total		304
Suburban village or housing development	Valid	Wear a mask when cleaning the chicken coop	14	0.4
	Missing	System	21
	Total		35
Urban city or town	Valid	Wear a mask when cleaning the chicken coop	7	0.225806
	Missing	System	24
	Total		31
What habits do you follow when handling your chickens or their eggs? (Select any that apply) - Selected Choice Avoid kissing birds
Select the option that best describes the neighborhood where you have chickens.			Frequency	Valid Percent
Rural countryside	Valid	Avoid kissing birds	156	0.513158
	Missing	System	148
	Total		304
Suburban village or housing development	Valid	Avoid kissing birds	12	0.342857
	Missing	System	23
	Total		35
Urban city or town	Valid	Avoid kissing birds	17	0.548387
	Missing	System	14
	Total		31
What habits do you follow when handling your chickens or their eggs? (Select any that apply) - Selected Choice Avoid snuggling birds
Select the option that best describes the neighborhood where you have chickens.			Frequency	Valid Percent
Rural countryside	Valid	Avoid snuggling birds	119	0.391447
	Missing	System	185
	Total		304
Suburban village or housing development	Valid	Avoid snuggling birds	13	0.371429
	Missing	System	22
	Total		35
Urban city or town	Valid	Avoid snuggling birds	8	0.258065
	Missing	System	23
	Total		31
What habits do you follow when handling your chickens or their eggs? (Select any that apply) - Selected Choice Keep children from snuggling birds
Select the option that best describes the neighborhood where you have chickens.			Frequency	Valid Percent
Rural countryside	Valid	Keep children from snuggling birds	67	0.220395
	Missing	System	237
	Total		304
Suburban village or housing development	Valid	Keep children from snuggling birds	10	0.285714
	Missing	System	25
	Total		35
Urban city or town	Valid	Keep children from snuggling birds	6	0.193548
	Missing	System	25
	Total		31
What habits do you follow when handling your chickens or their eggs? (Select any that apply) - Selected Choice Keep children from interacting with chickens
Select the option that best describes the neighborhood where you have chickens.			Frequency	Valid Percent
Rural countryside	Valid	Keep children from interacting with chickens	41	0.134868
	Missing	System	263
	Total		304
Suburban village or housing development	Valid	Keep children from interacting with chickens	3	0.0857143
	Missing	System	32
	Total		35
Urban city or town	Valid	Keep children from interacting with chickens	4	0.129032
	Missing	System	27
	Total		31
How often do children physically interact (petting, picking up, etc.) with your chickens? (Besides getting eggs)
Select the option that best describes the neighborhood where you have chickens.			Frequency	Valid Percent
Rural countryside	Valid	Never	109	36.9492
		Rarely	132	44.7458
		Often	39	13.2203
		Always	15	5.08475
		Total	295	100
	Missing	System	9
	Total		304
Suburban village or housing development	Valid	Never	9	26.4706
		Rarely	9	26.4706
		Often	14	41.1765
		Always	2	5.88235
		Total	34	100
	Missing	System	1
	Total		35
Urban city or town	Valid	Never	9	29.0323
		Rarely	13	41.9355
		Often	7	22.5806
		Always	2	6.45161
		Total	31	100
